# Supplementary material for: Comparative Analysis of Listeria monocytogenes Plasmids and Expression Levels of Plasmid-Encoded Genes during Growth under Salt and Acid Stress Conditions
Source: Toxins (Basel). 2019 Jul 20;11(7):426. doi: 10.3390/toxins11070426 (PMC6669625; doi:10.3390/toxins11070426)
Supplement: Supplementary file 1 [file toxins-11-00426-s001.zip]

Archive with 1 entries (1 files):
- toxins-536115-supplementary.xlsx
