# Supplementary material for: Comparative Analysis of Listeria monocytogenes Plasmids and Expression Levels of Plasmid-Encoded Genes during Growth under Salt and Acid Stress Conditions
Source: Toxins (Basel). 2019 Jul 20;11(7):426. doi: 10.3390/toxins11070426 (PMC6669625; doi:10.3390/toxins11070426)
Supplement: Supplementary file 1 [file toxins-11-00426-s001.zip › toxins-536115-supplementary.xlsx]

## Sheet: Table S1
Strain	Province or Country of Origin	Sampling Date	Source	Lineage	Serotype	Clonal complex	Multilocus sequence type	Plasmid group (repA)	Plasmid type (pLM___)	Contig containing repA	Length (bp) of contig containing repA	Additional contigs belonging to plasmids	Combined length of all plasmid contigs	Genbank Accession Numbers
Lm216	CH	2000	Meat	II	1/2a*	9	9	1	G1-1	25	25605		25605	MDMP01000025.1
Lm218	CH	2005	Sporadic Listeriosis Case	II	1/2c*	9	9	1	G1-1	27	25605		25605	MDMN01000027.1
Lm233	CH	2002	Meat	II	1/2c*	9	9	1	G1-1	17	25605		25605	MDMI01000017.1
Lm231	CH	2004	Asymptomatic Human Carriage	II	1/2c*	9	9	1	G1-2	16	26561	2, 4	38056	MDMJ01000015.1	MDMJ01000002.1	MDMJ01000004.1
A512	AB	1990-12-28	Food	II	1/2a*	singleton	839	1	G1-3	20	8661	1, 14	40730	MDNY01000020.1	MDNY01000001.1	MDNY01000014.1
A524	AB	1991-01-02	Food	II	1/2c	9	9	1	G1-4	1	35407	12, 17	44350	MDNU01000001.1	MDNU01000012.1	MDNU01000017.1
A546	AB	1991-01-04	Food	II	1/2c	9	9	1	G1-4	1	35407	12, 17	44350	MDNK01000001.1	MDNK01000012.1	MDNK01000017.1
A560	AB	1991-01-04	Food	II	1/2c	9	9	1	G1-4	1	35407	4, 17	44350	MDND01000001.1	MDND01000004.1	MDND01000017.1
A22	AB	1990-01-30	Food	II	1/2c	9	9	1	G1-5	23	39464	4, 18	48409	MDOT01000023.1	MDOT01000004.1	MDOT01000018.1
A23	AB	1990-01-30	Food	II	1/2c	9	9	1	G1-5	1	39464	11, 17	48409	MDOS01000001.1	MDOS01000011.1	MDOS01000017.1
A30	AB	1990-01-31	Food	II	1/2c	9	9	1	G1-5	23	39464	12, 20	48409	MDOP01000023.1	MDOP01000012.1	MDOP01000020.1
A535	AB	1991-01-04	Food	II	1/2c	9	9	1	G1-5	1	39464	10, 17	48409	MDNR01000001.1	MDNR01000010.1	MDNR01000017.1
A538	AB	1991-01-04	Food	II	1/2c	9	9	1	G1-5	1	39464	9, 15	48409	MDNO01000001.1	MDNO01000009.1	MDNO01000015.1
A555	AB	1991-01-04	Food	II	1/2c	9	9	1	G1-5	25	39464	12, 21	48409	MDNG01000025.1	MDNG01000012.1	MDNG01000021.1
A505	AB	1990-12-28	Food	II	1/2c	9	9	1	G1-5	26	39515	20, 28	48460	MDOC01000026.1	MDOC01000020.1	MDOC01000028.1
Lm70	BC	Aug. - Oct. 2009	Environmental	I	4b*	6	6	1	G1-6	2	17494	19, 23-25	54735	MDEY01000002.1	MDEY01000019.1	MDEY01000023.1	MDEY01000024.	MDEY01000025.1
Lm79	BC	Aug. - Oct. 2009	Food	I	4b*	6	6	1	G1-6	2	17494	17, 21-23	54736	MDFA01000002.1	MDFA01000017.1	MDFA01000021.1	MDFA01000022.1	MDFA01000023.1
Lm87	BC	Aug. - Oct. 2009	Food	I	4b*	6	6	1	G1-6	2	17494	1, 19, 23, 24	54736	MDFB01000002.1	MDFB01000019.1	MDFB01000023.1	MDFB01000024.1	MDFB01000001.1
Lm90	BC	Aug. - Oct. 2009	Food	I	4b*	6	6	1	G1-6	2	17494	1, 17, 21, 22	54736	MDFC01000001.1	MDFC01000002.1	MDFC01000017.1	MDFC01000021.1	MDFC01000022.1
A508	AB	1990-12-28	Food	II	1/2a	89	391	1	G1-7	1	48139	14, 19	57082	MDOA01000001.1	MDOA01000014.1	MDOA01000019.1
A147	AB	1992-01-03	Food	I	3b*	3	3	1	G1-7	253	48140	49, 279	57083	MDOV01000253.1	MDOV01000049.1	MDOV01000279.1
A40	AB	1990-02-28	Food	I	1/2b	5	5	1	G1-7	3	48140	1, 12	57083	MDOJ01000003.1	MDOJ01000001.1	MDOJ01000012.1
A500	AB	1990-12-28	Food	II	1/2a	11	11	1	G1-7	24	48140	11, 21	57083	MDOE01000024.1	MDOE01000011.1	MDOE01000021.1
A504	AB	1990-12-28	Food	II	1/2a	7	7	1	G1-7	20	48140	10, 18	57083	MDOD01000020.1	MDOD01000010.1	MDOD01000018.1
A507	AB	1990-12-28	Food	II	1/2c*	9	9	1	G1-7	36	48140	14, 28	57083	MDOB01000036.1	MDOB01000014.1	MDOB01000028.1
A509	AB	1990-12-28	Food	II	1/2c	9	9	1	G1-7	39	48140	17, 30	57083	MDNZ01000039.1	MDNZ01000017.1	MDNZ01000030.1
A514	AB	1990-12-28	Food	II	1/2a	7	7	1	G1-7	21	48140	10, 19	57083	MDNX01000021.1	MDNX01000010.1	MDNX01000019.1
A517	AB	1990-12-28	Food	II	1/2a	11	11	1	G1-7	24	48140	11, 19	57083	MDNW01000024.1	MDNW01000011.1	MDNW01000019.1
A521-3	AB	1991-01-02	Food	II	1/2a	7	7	1	G1-7	20	48140	10, 18	57083	MDNV01000020.1	MDNV01000010.1	MDNV01000018.1
A531	AB	1991-01-04	Food	II	1/2a	7	7	1	G1-7	1	48140	14, 35	57083	MDNS01000001.1	MDNS01000014.1	MDNS01000035.1
A536	AB	1991-01-04	Food	II	1/2a	7	7	1	G1-7	19	48140	11, 17	57083	MDNQ01000019.1	MDNQ01000011.1	MDNQ01000017.1
A537	AB	1991-01-04	Food	II	1/2a	7	7	1	G1-7	1	48140	32	57083	MDNP01000001.1	MDNP01000032.1
A544	AB	1991-01-04	Food	II	1/2a	7	7	1	G1-7	21	48140	10, 19	57083	MDNL01000021.1	MDNL01000010.1	MDNL01000019.1
A55	AB	1990-03-15	Food	II	1/2a	11	11	1	G1-7	1	48140	4, 18	57083	MDNJ01000001.1	MDNJ01000004.1	MDNJ01000018.1
A550-1	AB	1991-01-04	Food	II	1/2a	7	7	1	G1-7	2	48140	8, 14	57083	MDNI01000002.1	MDNI01000008.1	MDNI01000014.1
A557	AB	1991-01-04	Food	II	1/2a	7	7	1	G1-7	20	48140	7, 18	57083	MDNF01000020.1	MDNF01000007.1	MDNF01000018.1
A57	AB	1990-03-15	Food	I	1/2b	5	5	1	G1-7	2	48140	1, 12	57083	MDNC01000002.1	MDNC01000001.1	MDNC01000012.1
Lm101	BC	Aug. - Oct. 2009	Environmental	II	1/2a*	11	11	1	G1-7	24	48140	11, 19	57083	MDME01000024.1	MDME01000011.1	MDME01000019.1
Lm15	BC	Aug. - Oct. 2009	Food	II	1/2a*	193	662	1	G1-7	25	48140	12, 20	57083	MDLZ01000025.1	MDLZ01000012.1	MDLZ01000020.1
Lm213	CH	1999	Meat	II	1/2b*	3	3	1	G1-7	2	48140	15, 23	57083	MDMR01000002.1	MDMR01000015.1	MDMR01000023.1
Lm215	CH	1999	Meat	I	1/2b*	3	3	1	G1-7	2	48140	17, 29	57083	MDMQ01000002.1	MDMQ01000017.1	MDMQ01000029.1
Lm217	CH	2005	Sporadic Listeriosis Case	I	1/2b*	3	3	1	G1-7	1	48140	13, 22	57083	MDMO01000001.1	MDMO01000013.1	MDMO01000022.1
Lm219	CH	1999	Meat	I	1/2b*	3	3	1	G1-7	25	48140	12, 22	57083	MDMM01000025.1	MDMM01000012.1	MDMM01000022.1
Lm76	BC	Aug. - Oct. 2009	Food	II	1/2a*	9	9	1	G1-7	24	48140	4, 12	57083	MDEZ01000024.1	MDEZ01000004.1	MDEZ01000012.1
OCF14	BC	2013-05-06	Environmental	II	1/2a*	11	11	1	G1-7	19	48140	3, 9	57083	MDFF01000019.1	MDFF01000003.1	MDFF01000009.1
A528	AB	1991-01-04	Food	II	1/2c	9	9	1	G1-8	1	49160	11, 22	58105	MDNT01000001.1	MDNT01000011.1	MDNT01000022.1
Lm105	BC	Aug. - Oct. 2009	Food	II	1/2c*	9	9	1	G1-8	2	49160	10, 12	58105	MDMC01000002.1	MDMC01000010.1	MDMC01000012.1
Lm14	BC	Aug. - Oct. 2009	Food	II	1/2c*	9	9	1	G1-8	1	49160	15, 22	58105	MDMA01000001.1	MDMA01000015.1	MDMA01000022.1
A58	AB	1990-03-15	Food	I	1/2b	5	5	1	G1-9	32	61729	14	62258	MDNB01000032.1	MDNB01000014.1
A41	AB	1990-02-28	Food	II	1/2a/3a	199	199	1	G1-10	4	48117	2, 11	70385	MDOI01000004.1	MDOI01000002.1	MDOI01000011.1
Lm20	BC	Aug. - Oct. 2009	Environmental	II	1/2c*	9	9	1	G1-11	19	4836	16, 20-23, 25	75351	MDLX01000018.1	MDLX01000015.1	MDLX01000019.1	MDLX01000020.1	MDLX01000021.1	MDLX01000022.1	MDLX01000024.1
A146	AB	1992-01-03	Food	I	1/2b	5	5	1	G1-12	27	52257	15, 25, 26	78240	MDOW01000027.1	MDOW01000015.1	MDOW01000025.1
Lm106	BC	Aug. - Oct. 2009	Environmental	I	1/2b*	5	5	1	G1-12	33	52260	15, 29, 30	78245	MDMB01000015.1	MDMB01000029.1	MDMB01000030.1	MDMB01000033.1
Lm117	BC	2007	main floor drain	II	1/2a	11	11	1	G1-13	2	87487		87487	MDMU01000002.1
Lm133	BC	2012	Food/environmental	II	1/2a	11	11	1	G1-13	1	87487		87487	MDMS01000001.1
Lm119	BC	2010	Environmental	II	1/2a	11	11	1	G1-13	1	87488		87488	MDMT01000001.1
Lm190	BC	2012	Environmental	II	1/2a	11	11	1	G1-13	1	87574		87574	MDLY01000001.1
Lm4	BC	Aug. - Oct. 2009	Environmental	II	1/2a*	11	11	1	G1-13	1	87574		87574	MDEV01000001.1
A143	AB	1992-01-03	Food	II	1/2a*	8	551	2	G2-1	16	55472		55472	MDOX01000016.1
Lm229	CH	2011	Environment	II	1/2a*	121	121	2	G2-2	30	61053		61053	MDMK01000030.1
Lm102	BC	Aug. - Oct. 2009	Food	II	1/2a*	321	321	2	G2-3	1	61056	9, 14	66447	MDMD01000001.1	MDMD01000014.1
Lm22	BC	Aug. - Oct. 2009	Environmental	II	3a*	321	321	2	G2-3	1	61056	11, 17	66447	MDLW01000001.1	MDLW01000017.1
Lm23	BC	Aug. - Oct. 2009	Environmental	II	3a*	321	321	2	G2-3	1	61056	9, 14	66447	MDEU01000001.1	MDEU01000014.1
Lm44	BC	Aug. - Oct. 2009	Environmental	II	1/2a*	321	321	2	G2-3	35	61056	18, 29	66447	MDEW01000029.1	MDEW01000035.1
Lm53	BC	Aug. - Oct. 2009	Food	II	1/2a*	321	321	2	G2-3	33	61056	14, 27	66447	MDEX01000027.1	MDEX01000033.1
Lm99	BC	Aug. - Oct. 2009	Environmental	II	1/2a*	321	321	2	G2-3	1	61056	11, 16	66447	MDFE01000001.1	MDFE01000011.1	MDFE01000016.1
A540	AB	1991-01-04	Food	II	1/2a	8	120	2	G2-4	23	77109		77109	MDNM01000023.1
A4	AB	1990-08-15	Food	II	1/2a*	8	1025	2	G2-4	19	77221		77221	MDOK01000019.1
A559	AB	1991-01-04	Food	II	1/2a*	8	120	2	G2-4	20	77221		77221	MDNE01000020.1
A54	AB	1990-03-15	Food	II	1/2a	8	120	2	G2-4	17	77229		77229	MDNN01000017.1
A59	AB	1990-05-04	Food	II	1/2a	8	120	2	G2-4	21	77229		77229	MDNA01000021.1
A60	AB	1990-05-04	Food	II	1/2a*	8	120	2	G2-4	21	77229		77229	MDMZ01000021.1
A35	AB	1990-02-23	Food	II	1/2a	8	120	2	G2-5	22	77249		77249	MDOO01000022.1
A552	AB	1991-01-04	Food	II	1/2a	singleton	1018	2	G2-5	1	77249		77249	MDNH01000001.1
A28	AB	1990-01-31	Food	II	1/2c	9	9	2	G2-6	3	74115	17	81510	MDOR01000003.1	MDOR01000017.1
A46	AB	1990-03-08	Food	II	1/2c	9	9	2	G2-6	2	74115	19	81510	MDOG01000002.1	MDOG01000019.1
A3	AB	1990-08-02	Food	II	1/2a	7	7	2	G2-7	2	81644		81644	MDOQ01000002.1
Lm112	BC	Sept. Oct. 2010	Food	I	1/2b*	88	296	2	G2-7	31	81644		81644	MDMX01000031.1
Lm115	BC	2012	Food/environmental	I	1/2b	88	296	2	G2-7	30	81644		81644	MDMW01000030.1
A58	AB	1990-03-15	Food	I	1/2b	5	5	2	G2-8	1	69224	27, 29	87369	MDNB01000001.1	MDNB01000027.1	MDNB01000029.1
Lm10	BC	Aug. - Oct. 2009	Environmental	II	1/2a*	155	155	2	G2-9	2	77109	18	89025	MDMF01000002.1	MDMF01000018.1
A45	AB	1990-03-08	Food	I	1/2b	5	5	2	G2-10	1	77108	14, 22	90543	MDOH01000001.1	MDOH01000022.1
Lm116	BC	2012	Food/environmental	II	1/2a	204	204	2	G2-10	1	77108	12, 19	90543	MDMV01000001.1	MDMV01000012.1	MDMV01000019.1
Lm235	CH	2011	Environment	I	1/2b*	5	5	2	G2-10	35	77108	3, 17	90543	MDMH01000035.1	MDMH01000017.1	MDMH01000003.1
Lm236	CH	2011	Environment	II	1/2a*	204	204	2	G2-10	3	77108	4, 19	90543	MDMG01000003.1	MDMG01000004.1	MDMG01000019.1
A19	AB	1990-01-26	Food	II	1/2a	8	120	2	G2-11	24	92204		92204	MDOU01000024.1
A36	AB	1990-02-23	Food	II	1/2a	8	120	2	G2-11	54	92204		92204	MDON01000054.1
A37	AB	1990-02-23	Food	II	1/2a	8	120	2	G2-11	70	92204		92204	MDOM01000070.1
A38	AB	1990-02-28	Food	II	1/2a	8	120	2	G2-11	47	92204		92204	MDOL01000047.1
A9	AB	1990-01-24	Food	II	1/2a*	8	120	2	G2-11	23	92204		92204	MDMY01000023.1
Lm93	BC	Aug. - Oct. 2009	Food	II	1/2a*	8	120	2	G2-11	2	92205		92205	MDFD01000002.1
A49	AB	1990-03-08	Food	II	1/2a	8	120	2	G2-12	57	87491	53	98358	MDOF01000057.1	MDOF01000053.1
Lm228	CH	2011	Carcasses	I	1/2b*	59	59	2	G2-13	1	99852	25	107184	MDML01000001.1	MDML01000025.1
DRDC8	-	-	-	-	4	-	-	1	pCT100	-	-	-	37279	U15554
SLCC2755	-	-	-	-	1/2b	-	-	1	pLM1-2bUG1	-	-	-	57780	FR667692
Lm1	-	-	-	-	1/2b	-	-	1	pLM33	-	-	-	32307	GU244485
SLCC2482	-	-	-	-	7	-	-	1	pLM7UG1	-	-	-	50100	FR667690
DSM20601	-	-	-	-	L. grayi	-	-	2	pLGUG1	-	-	-	79249	FR667693
Clip11262	-	-	-	-	L. innocua	-	-	2	pLI100	-	-	-	81905	AL592102
08-5578	-	-	-	-	1/2a	-	-	2	pLM5578	-	-	-	77054	CP001603
H7858	-	-	-	-	4b*	-	-	2	pLM80	-	-	-	81588	AADR01000010	AADR01000058
AB = Alberta, Canada
BC = British Columbia, Canada
CH = Switzerland
*Cell surface antigen serotyping was performed. All other serotypes were determined using Remaining isolates were assigned one or more possible serotypes by performing a MegaBLAST search (>95% nt identity) ncbi-blast+ v. 2.3.0 available at: ftp://ftp.ncbi.nlm.nih.gov/blast/executables/blast+/LATEST/) for four genes used in a multiplex PCR developed by Doumith et al. (2004).
All plasmid sequences generated from the present study belong to strains and whole genome sequences from the NCBI Bioproject PRJNA329415

## Sheet: Table S2
Plasmid type/ Predicted proteins	Group 1 plasmids													Count for G1 plasmids	Group 2 plasmids													Count for G2 plasmids	Count for both G1 and G2 plasmids
	pLMG1-1	pLMG1-2	pLMG1-3	pLMG1-4	pLMG1-5	pLMG1-6	pLMG1-7	pLM G1-8	pLMG1-9	pLMG1-10	pLMG1-11	pLMG1-12	pLMG1-13		pLMG2-1	pLMG2-2	pLMG2-3	pLMG2-4	pLMG2-5	pLMG2-6	pLMG2-7	pLMG2-8	pLMG2-9	pLMG2-10	pLMG2-11	pLMG2-12	pLMG2-13
ABC transporter														0											1			1	1
ABC-type uncharacterized transport system, ATPase component								1						1													1	1	2
acyltransferase family protein													1	1														0	1
Alcohol dehydrogenase (EC 1.1.1.1)									1			1		2														0	2
Arsenate reductase (EC 1.20.4.1)			1								1			2											1	1	1	3	5
Arsenic efflux pump protein			1											1														0	1
Arsenical pump-driving ATPase (EC 3.6.3.16)											1			1											1	1	1	3	4
Arsenical resistance operon repressor			1								1			2											1	1	1	3	5
Arsenical resistance operon trans-acting repressor ArsD											1			1											1	1	1	3	4
Arsenical-resistance protein ACR3											1			1											1	1	1	3	4
ATPase involved in DNA repair													1	1														0	1
ATP-binding protein p271											1			1				1				2	1	1				4	5
ATP-dependent protease ATP-binding subunit clpL	1			1	1		1	1	1	1		1		8		1	1		1	1					1		1	6	14
Bipolar DNA helicase HerA					1	1	1	1		1				5					1		1				1	1	1	5	10
Cadmium efflux system accessory protein (cadC1 - Tn5422)	1	1	1	1	1		1	1		1		1	1	10		1	1	1	1						1	1	1	7	17
Cadmium efflux system accessory protein (cadC2 - pLM80)						1			1		1			3							1	1	1	1				4	7
Cadmium resistance protein													1	1														0	1
Cadmium-transporting ATPase (cadA1 -Tn5422)	1	1	1	1	1		1	1		1		1	1	10		1	1	1	1						1	1	1	7	17
Cadmium-transporting ATPase (cadA2 - pLM80)						1			1		1			3							1	1	1	1				4	7
Cell surface protein														0	1			1	1	1	1	1	1	1	1	1	1	11	11
Chromosome (plasmid) partitioning protein ParA														0	1													1	1
ClpB protein											1			1									1	1				2	3
conjugation protein, TraG/TraD family, (pXO2-16)														0	1	1	1											3	3
conserved hypothetical protein														0				1			1	1	1	1				5	5
conserved hypothetical protein - phage associated	1			1	1		1	1	1	1		1		8		1	1		1	1					1		1	6	14
Copper chaperone								1						1													1	1	2
Copper-translocating P-type ATPase (EC 3.6.3.4)								1						1													1	1	2
Copper-transporting ATPase						1								1														0	1
CrcB protein		2				2								2							2							1	3
CRISPR-associated protein MTH1087				1			1		1	1		1		5														0	5
DEAD/DEAH box helicase-like protein											1			1				1			1	1	1	1				5	6
Death on curing protein, Doc toxin			1	1			1		1	1		1		6		1	1			1					1	1	1	6	12
Dihydroxyacetone kinase, ATP-dependent (EC 2.7.1.29)									2			2		2														0	2
DNA methylase		1									1			2	1	1	1	1	1	1		1	1	1	1	1	1	12	14
DNA topoisomerase III (EC 5.99.1.2)								1	1			1	1	4	1	1	1		1	1					1	1	2	8	12
DNA-directed RNA polymerase beta subunit (EC 2.7.7.6)											1			1											1	1	1	3	4
DNA-entry nuclease (Competence-specific nuclease) (EC 3.1.30.-)													1	1				3										1	2
DNA-invertase	1	1	1	1	1		1	1	1	2		1	1	11		1	1		1	1					1	1	1	7	18
DUF1541 domain-containing protein	1				1	1		1						4					1	1					1		1	4	8
DUF1706 domain-containing protein													1	1														0	1
Enolase (EC 4.2.1.11)		1				1								2							1						3	2	4
Epsilon antitoxin									1			1		2														0	2
General secretion pathway protein E														0	1	1	1	1	1	1	1	1	1	1	1	1	1	13	13
Glutathione-dependent formaldehyde dehydrogenase						1								1														0	1
Glycerol dehydrogenase (EC 1.1.1.6)									1			1		2														0	2
Glycerol kinase (EC 2.7.1.30)									1			1		2														0	2
Glyoxalase family protein								1		1	1			3				1				1	1	1				4	7
hypothetical lambda repressor-like, DNA-binding													1	1														0	1
hypothetical protein, (pXO1-65)														0	1			1	1	1	1	1	1	1	1	1	1	11	11
hypothetical protein, (pXO2-28)														0	1	1	1	1	1	1	1	1	1	1	1	1	1	13	13
Hypothetical SAV0801 homolog in superantigen-encoding pathogenicity islands SaPI											1			1									1	1				2	3
ImpB/MucB/SamB family protein	1	1	1	1	1	1	1	1	1	1	1	1	1	13	1	1	1	1	1	1	1	1	1	1	2	2	2	13	26
Integral membrane protein						1								1														0	1
integrase/recombinase plasmid associated, putative						1					1		1	3				1				1	1	1				4	7
Invasion associated protein p60														0				1			1		1	1				4	4
Lead, cadmium, zinc and mercury transporting ATPase (EC 3.6.3.3) (EC 3.6.3.5); Copper-translocating P-type ATPase (EC 3.6.3.4)		1			2	3	2	2	1	2	1	2	1	10				1	2		2		1	1	2	2	2	8	18
Lin1741 protein			1	1			1		1	1		1		6		1	1			1					1	1	1	6	12
lipoprotein, NLP/P60 family														0	1	1	1		1	1					1	1	1	8	8
Lm87 G1-6														0														0	0
Lmo0466 protein				1			1		1	1		1		5														0	5
Lmo2276 protein				1			1		1	1		1		5														0	5
L-proline glycine betaine ABC transport system permease protein ProW (TC 3.A.1.12.1)		1		1	1		1	1		1	1	1	1	9				1	1		1		1	1	1	1	1	8	17
LtrC-like protein											1		1	2				3			1	3	3	3				5	7
Mannose-6-phosphate isomerase (EC 5.3.1.8)								1						1													1	1	2
membrane protein, putative, (pXO2-14)														0				1			1	1	1	1				5	5
Membrane proteins related to metalloendopeptidases													1	1														0	1
Membrane-bound protease, CAAX family														0	1	1	1		1	1					1	1	1	8	8
Mercuric ion reductase (EC 1.16.1.1)										2				1														0	1
Mercuric resistance operon regulatory protein										2				1														0	1
Methyl-accepting chemotaxis protein											1			1														0	1
Mobile element protein	6	6	3	8	8	5	9	9	13	10	5	13	8	13		2	3	3	6	3	6	5	4	5	6	5	6	12	25
MoxR-like ATPase											1			1				1				1	1	1				4	5
Multi antimicrobial extrusion (MATE) family transporter						1								1														0	1
Multicopper oxidase	1				2	1	1	2	1	1		1		8					2	1					2	1	2	5	13
Multidrug resistance protein EbrA										1	1			2			1					1	1	1				4	6
Multidrug resistance protein EbrB										1	1			2			1					1	1	1				4	6
Myosin heavy chain, nonmuscle type B													1	1														0	1
Na(+)/H(+) antiporter		1												1														0	1
Na+/H+ antiporter						1								1							1							1	2
NADH peroxidase (EC 1.11.1.1)		1		1	1		1	1		1	1	1	1	9				1	1		1		1	1	1	1	1	8	17
NADPH:quinone oxidoreductase 2										1	1			2				1				1	1	1				4	6
Negative transcriptional regulator-copper transport operon						1					1			2				1			1	1	1	1				5	7
Non-specific DNA-binding protein Dps / Iron-binding ferritin-like antioxidant protein / Ferroxidase (EC 1.16.3.1)								1						1													1	1	2
Organomercurial lyase (EC 4.99.1.2)										1				1														0	1
oxidoreductase (putative)									1			1		2														0	2
Permease of the drug/metabolite transporter (DMT) superfamily						1								1														0	1
Phage protein													1	1														0	1
phage protein lin1266														0				1				1	1	1				4	4
Phosphate regulon transcriptional regulatory protein PhoB (SphR)						1								1														0	1
Phosphoenolpyruvate-dihydroxyacetone phosphotransferase (EC 2.7.1.121), ADP-binding subunit DhaL									1			1		2														0	2
Phosphoenolpyruvate-dihydroxyacetone phosphotransferase (EC 2.7.1.121), dihydroxyacetone binding subunit DhaK									1			1		2														0	2
Phosphoenolpyruvate-dihydroxyacetone phosphotransferase (EC 2.7.1.121), subunit DhaM; DHA-specific IIA component									1			1		2														0	2
PHP N-terminal domain protein			1											1		1	1			1						1	1	5	6
Pli0005 protein		1	1	1	1	1	1	1		1	1	1		10	1	1	1		1	1					1	1	1	8	18
Pli0006 protein		1	1	1	1	1	1	1		1	1	1		10	1	1	1		1	1					1	1	1	8	18
Pli0007 protein		1	2	1	1	1	1	1		1	1	1	1	11	1	1	1		1	1	1				1	1	1	9	20
Pli0008 protein		1	1	1	1	1	1	1		1	1	1	1	11	1	1	1		1	1					1	1	1	8	19
Pli0009 protein														0				1			1	1	1	1				5	5
Pli0010 protein		1	1	1	1	1	1	1		1	1	1	1	11	1	1	1		1	1					1	1	1	8	19
Pli0011 protein		1	1	1	1	1	1	1		1	1	1	1	11	1	1	1		1	1					1	1	1	8	19
Pli0046 protein		1			1		1	1		1	1	1	1	8				1	1		1		1	1	1	1	1	8	16
Pli0065 protein			1								1			2				1				1	1	1				4	6
Pli0068 protein														0		1	1	1	1	1		1	1	1	1	1	1	11	11
Pli0073 protein											1			1				1			1	1	1	1				5	6
Pli0074 protein											1			1				1			1	1	1	1				5	6
Pli0075 protein											1			1				1			1	1	1	1				5	6
Predicted transcriptional regulator of pyridoxine metabolism						1								1														0	1
Prevent host death protein, Phd antitoxin			1	1			1		1	1		1		6		1	1			1					1	1	1	6	12
Prolipoprotein diacylglyceryl transferase (EC 2.4.99.-)						1		1						2													1	1	3
Prophage LambdaSa2, site-specific recombinase, phage integrase family									1			1		2														0	2
Protein involved in cell division													1	1														0	1
Protoporphyrinogen IX oxidase, novel form, HemJ (EC 1.3.-.-)													1	1														0	1
putative ATPase TraE													1	1	1	1	1	1	1	1	1	1	1	1	1	1	1	13	14
pXO2-10													1	1														0	1
RelB/StbD replicon stabilization protein (antitoxin to RelE/StbE)													1	1														0	1
RelE/StbE replicon stabilization toxin													1	1														0	1
RepB													2	1														0	1
Replication initiation protein	1	1	1	1	1	1	1	1	1	1	1	1	1	13	1	1	1	1	1	1	1	1	1	1	1	1	1	13	26
Replication-associated protein	1	1	1	1	1	1	1	1	1	1	2	1	2	13		1	1	3	1	1	3	3	3	3	1	1	1	12	25
Replication-associated protein RepB									1			1		2														0	2
Resolvase									1	1	1	1	1	5			1	1				1	1	1				5	10
resolvase X										1	1			2				1				1	1	1				4	6
Resolvase/integrase Bin					1		1	1		1				4					1		1				1	1	1	5	9
Rlx-like protein													1	1														0	1
Secreted antigen GbpB/SagA/PcsB, putative peptidoglycan hydrolase														0							1							1	1
Site-specific recombinase, DNA invertase Pin related protein			1			1							1	3														0	3
Site-specific recombinase, phage integrase family													1	1														0	1
Site-specific recombinase, resolvase family	1			1	1		1	1	1	1		1	1	9	1	1	1		1	1					1		1	7	16
Sortase A, LPXTG specific													1	1														0	1
Thermonuclease (EC 3.1.31.1)														0				1			1	1	1	1				5	5
Tn5252, Orf 21 protein, internal deletion														0				1				1		1				3	3
Tn552 transposase											1			1				1				1	1	1				4	5
Tn554-related, transposase B											1			1											1	1	1	3	4
Tn916, transcriptional regulator, putative									1			1		2														0	2
TolA protein														0	1			1				1	1	1				5	5
TraG/TraD family protein														0				1			1	1	1	1				5	5
transcriptional regulator, Crp/Fnr family								1						1													1	1	2
Transcriptional regulator, PadR family													1	1														0	1
Transcriptional regulator, TetR family									1	1	1	1		4			1	1				1	1	1				5	9
Transcriptional regulator, XRE family													1	1														0	1
Transcriptional repressor, BlaI/MecI family						1								1														0	1
Transposase			1								1			2				1				1	1	1				4	6
Transposase A from transposon Tn554											1			1											1	1	1	3	4
Transposase and inactivated derivatives-like protein		1		1	1		1	1		1	1	1	1	9				1	1				1	1	1	1		6	15
Transposase, IS204/IS1001/IS1096/IS1165						2			1			1		3														0	3
Type I restriction-modification system, restriction subunit R (EC 3.1.21.3)													1	1														0	1
Type III restriction enzyme, res subunit:DEAD/DEAH box helicase, N-terminal											1			1				1			1	1	1	1				5	6
Type III restriction-modification system methylation subunit (EC 2.1.1.72)											1			1				1			1	1	1	1				5	6
Type IV secretory pathway, VirD4 components														0					1	1					1	1	1	5	5
Type V secretory pathway, adhesin AidA														0	1	1	1			1								4	4
YbbM seven transmembrane helix protein								1						1													1	1	2
Zeta toxin									2			2		2														0	2
Count	12	22	23	25	25	32	30	35	35	40	50	45	44	13	22	30	34	47	36	32	36	42	49	50	48	44	56
